# Supplementary material for: Predictive and Prognostic Relevance of ABC Transporters for Resistance to Anthracycline Derivatives
Source: Biomolecules. 2025 Jul 6;15(7):971. doi: 10.3390/biom15070971 (PMC12292137; doi:10.3390/biom15070971)
Supplement: Supplementary file 1 [file biomolecules-15-00971-s001.zip]

Archive with 1 entries (1 files):
- biomolecules-3469935-supplementary.pdf
